# Supplementary material for: Identifying Predictors of University Students’ Wellbeing during the COVID-19 Pandemic—A Data-Driven Approach
Source: Int J Environ Res Public Health. 2021 Jun 22;18(13):6730. doi: 10.3390/ijerph18136730 (PMC8296899; doi:10.3390/ijerph18136730)
Supplement: Supplementary file 1 [file ijerph-18-06730-s001.zip]

Archive with 1 entries (1 files):
- ijerph-1229494-supplementary.pdf
